# Supplementary material for: Public Perceptions of Flavored Waterpipe Smoking on Twitter
Source: Int J Environ Res Public Health. 2023 Mar 27;20(7):5264. doi: 10.3390/ijerph20075264 (PMC10094574; doi:10.3390/ijerph20075264)
Supplement: Supplementary file 1 [file ijerph-20-05264-s001.zip]

Archive with 1 entries (1 files):
- ijerph-2231662-supplementary.pdf
